# Supplementary material for: Quantitative Benefit–Risk Assessment of COVID-19 Vaccines Using the Multi-Criteria Decision Analysis
Source: Vaccines (Basel). 2022 Nov 27;10(12):2029. doi: 10.3390/vaccines10122029 (PMC9785565; doi:10.3390/vaccines10122029)
Supplement: Supplementary file 1 [file vaccines-10-02029-s001.zip]

Archive with 1 entries (1 files):
- vaccines-2005723-supplementary.pdf
